# Supplementary material for: Fabrication and Thermal Performance of a Polymer-Based Flexible Oscillating Heat Pipe via 3D Printing Technology
Source: Polymers (Basel). 2023 Jan 12;15(2):414. doi: 10.3390/polym15020414 (PMC9863260; doi:10.3390/polym15020414)
Supplement: Supplementary file 1 [file polymers-15-00414-s001.zip]

Archive with 1 entries (1 files):
- polymers-2061103-supplementary.pdf
